# Supplementary material for: Identification of Metabolic Signature Associated with Idiopathic Inflammatory Myopathy Reveals Polyamine Pathway Alteration in Muscle Tissue
Source: Metabolites. 2022 Oct 21;12(10):1004. doi: 10.3390/metabo12101004 (PMC9611268; doi:10.3390/metabo12101004)
Supplement: Supplementary file 1 [file metabolites-12-01004-s001.zip]

Archive with 1 entries (1 files):
- metabolites-1968144-supplementary.pdf
